# Supplementary material for: Detoxification of Ochratoxin a by Weizmannia coagulans CGMCC 9951: Characterization, Mechanism, and Application in Cornus officinalis Pulp
Source: Toxins (Basel). 2026 Apr 22;18(5):194. doi: 10.3390/toxins18050194 (PMC13211256; doi:10.3390/toxins18050194)
Supplement: Supplementary file 1 [file toxins-18-00194-s001.zip]

Archive with 1 entries (1 files):
- toxins-4232387-supplementary.pdf
